# Supplementary material for: A single region of the Phytophthora infestans avirulence effector Avr3b functions in both cell death induction and plant immunity suppression
Source: Mol Plant Pathol. 2023 Jan 25;24(4):317–30. doi: 10.1111/mpp.13298 (PMC10013827; doi:10.1111/mpp.13298)
Supplement: Supplementary file 12 — Table S1 Phytophthora infestans isolates used in this study and polymorphism data associated with PiAvr3b. [file MPP-24-317-s004.xlsx]

## Sheet: Sheet1
Isolate name	Original code	Origin	Year of isolation	SNP within PiAVR3b	PiAVR3b transcript
Pi001		China, Xinjiang	2020	LRK	-
Pi002		China, Xinjiang	2020	LRK	-
Pi003		China, Xinjiang	2020	LRK	+
Pi004		China, Xinjiang	2020	LRK	+
Pi005		China, Xinjiang	2020	LRK	-
Pi006		China, Xinjiang	2020	LRK	-
Pi007		China, Xinjiang	2020	LRK	-
Pi008		China, Xinjiang	2020	LRK	-
Pi009		China, Xinjiang	2020	LRK	-
Pi010		China, Xinjiang	2020	LRK	-
Pi011		China, Xinjiang	2020	LRK	-
Pi012		China, Xinjiang	2020	LRK	-
Pi013		China, Xinjiang	2020	LRK	+
Pi014		China, Xinjiang	2020	LRK	-
Pi015		China, Xinjiang	2020	LRK	-
Pi016		China, Xinjiang	2020	LRK	-
Pi017		China, Xinjiang	2020	LRK	-
Pi018		China, Xinjiang	2020	LRK	-
Pi019		China, Xinjiang	2020	LRK	-
Pi020		China, Xinjiang	2020	LRK	-
Pi021		China, Xinjiang	2020	LRK	-
Pi022		China, Xinjiang	2020	LRK	-
Pi023		China, Xinjiang	2020	LRK	+
Pi024		China, Xinjiang	2020	LRK	-
Pi025		China, Xinjiang	2020	LRK	-
Pi026		China, Gansu	2015	RGR	+
Pi027		China, Gansu	2015	RGR	+
Pi028		China, Gansu	2019	/
Pi029		China, Gansu	2019	/
Pi030		China, Gansu	2019	/
Pi031		China, Gansu	2019	/
Pi032		China, Gansu	2019	/
Pi033		China, Gansu	2021	/
Pi034		China, Gansu	2021	/
Pi035		China, Gansu	2021	/
Pi036		China, Gansu	2021	/
Pi037		China, Gansu	2021	/
Pi038		China, Gansu	2021	/
Pi039		China, Gansu	2021	/
Pi040		China, Gansu	2021	/
Pi041		China, Gansu	2021	LRK	-
Pi042		China, Gansu	2021	/
Pi043		China, Gansu	2021	/
Pi044		China, Gansu	2021	/
Pi045		China, Gansu	2021	/
Pi046		China, Gansu	2021	LRK	-
Pi047		China, Gansu	2021	/
Pi048		China, Gansu	2021	/
Pi049		China, Guizhou	2018	RGR	-
Pi050		China, Guizhou	2018	/
Pi051		China, Heilongjiang	2018	/
Pi052		China, Hunan	2018	LRK	-
Pi053		China, Shanxi	2018	LRK	-
Pi054		China, Guangxi	2018	LRK	-
Pi055		China, Shaanxi	2015	RGR	+
Pi056		China, Shaanxi	2015	RGR	+
Pi057		China, Shaanxi	2015	RGR	+
Pi058		China, Shaanxi	2015	RGR	-
Pi059		China, Shaanxi	2015	RGR	+
Pi060		China, Shaanxi	2015	LRK	+
Pi061		China, Ningxia	2015	RGR	+
Pi062		China, Ningxia	2015	RGR	+
Pi063		China, Ningxia	2015	RGR	+
Pi064		China, Ningxia	2015	RGR	+
Pi065		China, Fujian	2016	RGR	+
Pi066		China, Fujian	2016	LRK	-
Pi067		China, Fujian	2016	LRK	-
Pi068		China, Fujian	2016	LRK	-
Pi069		China, Fujian	2016	LRK	-
Pi070		China, Fujian	2016	RGR	-
Pi071		China, Qinghai	2019	LRK	-
Pi072		China, Qinghai	2019	LRK	-
Pi073		China, Yunnan	2018	LRK	-
Pi074		China, Yunnan	2018	LRK	-
Pi075		China, Yunnan	2018	LRK	+
Pi076		China, Yunnan	2018	LRK	-
Pi077		China, Yunnan	2018	RGR	+
Pi078		China, Yunnan	2018	/
Pi079		China, Yunnan	2018	/
Pi080		China, Sichuan	2018	LRK	-
Pi081	T30-4	Netherland	1995	RGR	+
Pi082	80029	Netherland	1988	RGR	+
Pi083	nk	Netherland	1988	RGR	+
Pi084	88069	Netherland	1988	RGR	-
Pi085	1306	USA	1982	RGR	-
Pi086	X1306-2	USA	2009	/
Pi087	inf4	USA	2009	/
Pi088	inf6	USA	2009	RGR	+
Pi089	US-8	USA	2009	RGR	+
Pi090	US-24	USA	2009	RGR	+
Pi091	nk	USA	2009	RGR	+
Pi092	nk	USA	2009	/
Pi093	2006_3928A	UK	2006	RGR	+
Pi094	11974C	UK	2008	LRK	-
Pi095	IP082001	Belgium	1982	/
/: gene deletion
+: Presence of either PiAVR3b allele
-: Absence of PiAVR3b
nk: not known
