# Supplementary material for: A single region of the Phytophthora infestans avirulence effector Avr3b functions in both cell death induction and plant immunity suppression
Source: Mol Plant Pathol. 2023 Jan 25;24(4):317–30. doi: 10.1111/mpp.13298 (PMC10013827; doi:10.1111/mpp.13298)
Supplement: Supplementary file 13 — Table S2 Genetic diversity in PiAvr3b of Phytophthora infestans populations sampled from China before 2016 and after 2018. [file MPP-24-317-s005.xlsx]

## Sheet: Sheet1
	Location	Year	PiAVR3b allele		Number of isolates
				mRNA (+)	silencing	deletion
	China	before 2016	RGR	11	2	0
			LRK	1	4
		after 2018	RGR	1	1	23
			LRK	5	32
	Western countries	before 2016	RGR	8	2	4
			LRK	0	1
	+: Presence of PiAVR3b mRNA
	silencing: loss of PiAVR3b transcript
	deletion: PiAVR3b locus deleted from genome
