# Supplementary material for: A single region of the Phytophthora infestans avirulence effector Avr3b functions in both cell death induction and plant immunity suppression
Source: Mol Plant Pathol. 2023 Jan 25;24(4):317–30. doi: 10.1111/mpp.13298 (PMC10013827; doi:10.1111/mpp.13298)
Supplement: Supplementary file 15 — Table S4 Primers used in this study. [file MPP-24-317-s007.xlsx]

## Sheet: Sheet1
Name	Description	Purpose	Sequences (5' to 3')
pMDC-mCherry-Avr3b-F	PCR	transient expression in plants	CAGCGGCGGTGGCGGTAGCactagtACGGCCACGTACTCGACTTC
pMDC-mCherry-Avr3b-R	PCR	transient expression in plants	TTTGAACGATCGGGGAAATTCgagctcTTAGAAATTGTTCTTTGCGGTC
pMDC-mCherry-Pi18221-F	PCR	transient expression in plants	GCAGCGGCGGTGGCGGTAGCactagtACGTACTCGACATCGAAGGGGGA
pMDC-mCherry-Pi18221-R	PCR	transient expression in plants	TGTTTGAACGATCGGGGAAATTCgagctcTCATGGTGAGTAGCCGCCTGTCTCG
pMDC-mCherry-Avr3a-F	PCR	transient expression in plants	CAGCGGCGGTGGCGGTAGCactagtTGCAGTGCAATCGACCAAACCAAG
pMDC-mCherry-Avr3a-R	PCR	transient expression in plants	GTTTGAACGATCGGGGAAATTCgagctcTTAATATCCAGTGAGCCCCAGGTGC
pMDC-mCherry-Pi20303-F	PCR	transient expression in plants	CAGCGGCGGTGGCGGTAGCactagtGCAGCATTCCCAATCCCCGACGAGTCT
pMDC-mCherry-Pi20303-R	PCR	transient expression in plants	GTTTGAACGATCGGGGAAATTCgagctcTCAGGACTTCGTCATTTTTGCTTTTGCC
pMDC-mCherry-Pp05910-F	PCR	transient expression in plants	GCAGCGGCGGTGGCGGTAGCactagtGAGACCGCGACCACGAGCTCCGAGAC
pMDC-mCherry-Pp05910-R	PCR	transient expression in plants	TGAACGATCGGGGAAATTCgagctcTTAAAACCCGTTTGCTTGAGTTAGAA
pMDC-mCherry-Pp13713-F	PCR	transient expression in plants	GCAGCGGCGGTGGCGGTAGCactagtAAATCGGGTTTCTCTCATCTTGCCGTG
pMDC-mCherry-Pp13713-R	PCR	transient expression in plants	TGAACGATCGGGGAAATTCgagctcTTAAGTATATCGTATGCTTGACGAAG
pMDC-mCherry-Ps292825-F	PCR	transient expression in plants	GCAGCGGCGGTGGCGGTAGCactagtCTCGTGCCCACGACGAAGCTCGAC
pMDC-mCherry-Ps292825-R	PCR	transient expression in plants	TGAACGATCGGGGAAATTCgagctcTCATTGTGGTAGAATGGTCTTCAGGT
pMDC-mCherry-PbetA3b-1/-2-F	PCR	transient expression in plants	GCAGCGGCGGTGGCGGTAGCactagtACGTACTCGACTTCAAAGGGGGAGA
pMDC-mCherry-PbetA3b-1-R	PCR	transient expression in plants	TGAACGATCGGGGAAATTCgagctcCTAATCAACCTTTTCTTTACTTTGG
pMDC-mCherry-PbetA3b-2-R	PCR	transient expression in plants	TGAACGATCGGGGAAATTCgagctcTTAGAAATTGTTTTTTGCAGTCAGGAT
pMDC-mCherry-Pcat/PidaA3b-F	PCR	transient expression in plants	GCAGCGGCGGTGGCGGTAGCactagtGCGACCACGAACTCCGGCATCTCGCAG
pMDC-mCherry-PcatA3b-R	PCR	transient expression in plants	TGAACGATCGGGGAAATTCgagctcTTAAAAGCCGTTCTTCTTCGTTAGAACATC
pMDC-mCherry-PidaA3b-R	PCR	transient expression in plants	TGAACGATCGGGGAAATTCgagctcTTAAAAGCCGTTCGTCTTCGTTAGAACG
pMDC-mCherry-Ppal37054-F	PCR	transient expression in plants	GCAGCGGCGGTGGCGGTAGCactagtGAATCACTCTCGCTGGCGATGGACTCCG
pMDC-mCherry-Ppal37054-R	PCR	transient expression in plants	TGAACGATCGGGGAAATTCgagctcCTATAGTATGGTCTTCAGATAAGCTTT
pMDC-mCherry-Pi05910-F	PCR	transient expression in plants	GCAGCGGCGGTGGCGGTAGCactagtCTCCCGTTAGCAACTTCTCCTGTCAG
pMDC-mCherry-Pi05910-R	PCR	transient expression in plants	TGAACGATCGGGGAAATTCgagctcTCATGTGGTAAGCTTCGTAAAACCG
pMDC-mCherry-Pi19831-F	PCR	transient expression in plants	GCAGCGGCGGTGGCGGTAGCactagtCGCTTGCTCGCGACGCAGTCTGACCAG
pMDC-mCherry-Pi19831-R	PCR	transient expression in plants	TGAACGATCGGGGAAATTCgagctcTCATTTTCGGCGAAGAGAGACCGGACGC
pMDC-mCherryF	PCR	transient expression in plants	CAATTACCCTGGAAACAtcgcgaGTGAGCAAGGGCGAGGAGGATAACA
pMDC-mCherryR	PCR	transient expression in plants	CGCCGCTGCCTCCTCCACCgtcgacCTTGTACAGCTCGTCCATGCCGCCG
pMDC-R3b-GFP-F	PCR	transient expression in plants	TACATTTACAATTACCCTGGAAACAtcgcgaATGGAAATTGGCTTAGCAGTTGGTGGTG
pMDC-R3b-GFP-R	PCR	transient expression in plants	CCGCCGCTGCCTCCTCCACCgtcgacGTATTCCTTATCAATATATATGGTGGGAATATG
pMDC-PiNpp-F	PCR	transient expression in plants	ATTTACAATTACCCTGGAAACAtcgcgaATGGATGTGATTTCACACGATGCAGTGATC
pMDC-PiNpp-R	PCR	transient expression in plants	GTTTGAACGATCGGGGAAATTCgagctcCTAGGCGTAGTAGGCATTGCCAACCTTCG
pMDC-PiINF1-F	PCR	transient expression in plants	ATTTACAATTACCCTGGAAACAtcgcgaATGACCACGTGCACCACCTCGCAGC
pMDC-PiINF1-R	PCR	transient expression in plants	GTTTGAACGATCGGGGAAATTCgagctcTCATAGCGACGCACACGTAGACGAGA
pMDC-PsXEG1-F	PCR	transient expression in plants	ATTTACAATTACCCTGGAAACAtcgcgaATGGGAGACTACTGCGGCCAGTGGGA
pMDC-PsXEG1-R	PCR	transient expression in plants	GTTTGAACGATCGGGGAAATTCgagctcTCAGTTGACCGCAGCCGAGAACGAG
pMDC-GFP-Pi08174-F	PCR	transient expression in plants	CAGCGGCGGTGGCGGTAGCactagtGCGACTCTTTCCATGTCGAGTTCAA
pMDC-GFP-Pi08174-R	PCR	transient expression in plants	GTTTGAACGATCGGGGAAATTCgagctcTCACGGATTAACATCAAGTTTCGAGG
pMDC-GFP-Pi10232-F	PCR	transient expression in plants	CAGCGGCGGTGGCGGTAGCactagtTCAAGTAAACATAAGCAGCTGTCC
pMDC-GFP-Pi10232-R	PCR	transient expression in plants	TTGAACGATCGGGGAAATTCgagctcTCATGTTGTCGATGCCACTCGTTGGC
pMDC-GFP-Pi22798-F	PCR	transient expression in plants	GCAGCGGCGGTGGCGGTAGCactagtGACTCAAGGCACAACAAGTTAGCTG
pMDC-GFP-Pi22798-R	PCR	transient expression in plants	TGAACGATCGGGGAAATTCgagctcTTAATCGTTGGTCCTCTTCCTTTTTAGC
pMDC-mCherry-DM4-F	PCR	gene truncation	GCAGCGGCGGTGGCGGTAGCactagtTCGTGGTCAACCATTTACGGAATTTC
pMDC-mCherry-DM5-F	PCR	gene truncation	GCAGCGGCGGTGGCGGTAGCactagtCAAGGAATGGACGTACAGGCGC
pMDC-mCherry-DM6-F	PCR	gene truncation	GCAGCGGCGGTGGCGGTAGCactagtGGGATTACTTCGAGACAGGCGGCT
pMDC-mCherry-DM1-R	PCR	gene truncation	TGAACGATCGGGGAAATTCgagctcTTAGGTCAGGACGTTATGGAGGAGTAC
pMDC-mCherry-DM2-R	PCR	gene truncation	TGAACGATCGGGGAAATTCgagctcTTACCTTACAGCGTAATTATACATCTTC
pMDC-mCherry-DM3-R	PCR	gene truncation	TGAACGATCGGGGAAATTCgagctcTTAGTTCTGATGCTGCGTAGCCGCCTG
PiAvr3bM1-F	PCR	Point mutation	TGGTGAAGAAAGATCGGCGTCAACCATTTACGG
PiAvr3bM1-R	PCR	Point mutation	CCGTAAATGGTTGACGCCGATCTTTCTTCACCA
PiAvr3bM2-F	PCR	Point mutation	TTCTCGATCGAAGGCGGCGACTGTGAGAGATTGGTTGATGCC
PiAvr3bM2-R	PCR	Point mutation	GGCATCAACCAATCTCTCACAGTCGCCGCCTTCGATCGAGAA
PiAvr3bM3-F	PCR	Point mutation	TCGAAGGCGGAGACTGTGAGAGCTTGGTTGATGCCCCGGC
PiAvr3bM3-R	PCR	Point mutation	GCCGGGGCATCAACCAAGCTCTCACAGTCTCCGCCTTCGA
PiAvr3bM4-F	PCR	Point mutation	GCGGAGACTGTGAGAGATGCGTTGATGCCCCGGCTTA
PiAvr3bM4-R	PCR	Point mutation	TAAGCCGGGGCATCAACGCATCTCTCACAGTCTCCGC
PiAvr3bM5-F	PCR	Point mutation	GCGCTCGCCAGAGAAATGGGGGCTACTTCGAGACAGGCG
PiAvr3bM5-R	PCR	Point mutation	CGCCTGTCTCGAAGTAGCCCCCATTTCTCTGGCGAGCGC
PiAvr3bM6-F	PCR	Point mutation	AGAAATGGGGATTACTGCGAGACAGGCGGCTAC
PiAvr3bM6-R	PCR	Point mutation	GTAGCCGCCTGTCTCGCAGTAATCCCCATTTCT
PiAvr3bM7-F	PCR	Point mutation	ATAATTACGCTGTAGCGGGCGAAAAGATGTC
PiAvr3bM7-R	PCR	Point mutation	GACATCTTTTCGCCCGCTACAGCGTAATTAT
PiAvr3bM8-F	PCR	Point mutation	AATCGATGGCTGCGAGCGTACTCCTCCATAACGTC
PiAvr3bM8-R	PCR	Point mutation	GACGTTATGGAGGAGTACGCTCGCAGCCATCGATT
pMDC-mCherry-Avr3bNLS-R	PCR	Mis-targeting	CGATCGGGGAAATTCgagctcTTACACTTTACGTTTTTTTTTCGGGAAATTGTTCTTTG
pMDC-NES-mCherry-Avr3b-F	PCR	Mis-targeting	TTACAATTACCCTGGAAACAtcgcgaATGCTTCAACTTCCTCCTCTTGAAAGACTTACTCTTATGGTGAGTAAAGGTGAAGAGTTGA
pMDC-nes-mCherry-Avr3b-F	PCR	Mis-targeting	TTACAATTACCCTGGAAACAtcgcgaATGAACGAGGCTGCTGCTAAGGCGGCTGGAGCTGATGCTAACAAGACTTACTCTTATGGTGAGTAAAGGTGAAGAGTTGA
pMDC-Sp-mCherry-Avr3bHDEL-F	PCR	Mis-targeting	GCAGCGGCGGTGGCGGTAGCactagtATGAGGCTTTGTAAATTCACAGCTCTTTCTTCTCTACTATTTTCTCTCCTATTGCTT
pMDC-Sp-mCherry-Avr3bHDEL-R	PCR	Mis-targeting	AACGATCGGGGAAATTCgagctcTTAAAGTTCATCATGGAAATTGTTCTTTGCGGTCAG
Avr3bF	PCR	DNA detection	ATGCGAGCCTACTTTGTCCTAC
Avr3bR	PCR	DNA detection	AGAAATTGTTCTTTGCGGTCAG
18221R	PCR	DNA detection	AGAAATGTTTTTTTGCAGTCAG
BD-Avr3b-F	PCR	Y2H	GATCTCAGAGGAGGACCTGcatatgACGTACTCGACTTCAAAGGGGGAGATG
BD-Avr3b-R	PCR	Y2H	TATGCTAGTTATGCGGCCGctgcagTTAGAAATTGTTCTTTGCGGTCAGGAC
AD-R3b-F	PCR	Y2H	CATACGACGTACCAGATTACGCTcatatgGAAATTGGCTTAGCAGTTGGTGGTGCAT
AD-R3b-R	PCR	Y2H	CTACGATTCATCTGCAGCTCgagctcCTAGTATTCCTTATCAATATATATGGTG
TRV2-GFPF	PCR	VIGS	TAAGGTTACCgaattcTGCTGAAGTCAAGTTTGAGGGA
TRV2-GFPR	PCR	VIGS	TCGGGACATGcccgggATGATCAGCGAGTTGCACGC
TRV2-SGT1F	PCR	VIGS	TAAGGTTACCgaattcTCGCCGTTGACCTGTACACTCAAGC
TRV2-SGT1R	PCR	VIGS	TCGGGACATGcccgggGCAGGTGTTATCTTGCCAAACAACCTAGG
TRV2-HSP90F	PCR	VIGS	TAAGGTTACCgaattcATCAACACTTTCTACAGCAAC
TRV2-HSP90R	PCR	VIGS	TCGGGACATGcccgggACCAGCTTGAGATTCCCAGAC
TRV2-MEK2F	PCR	VIGS	TAAGGTTACCgaattcCAATCATGCGACCTCTTCAACCAC
TRV2-MEK2R	PCR	VIGS	TCGGGACATGcccgggCTGACTCTTTAGGGATGTGGATC
TRV2-RAR1F	PCR	VIGS	TAAGGTTACCgaattcAGGAAAGCACACAACAGAAAAACC
TRV2-RAR1R	PCR	VIGS	TCGGGACATGcccgggGTGCCATCCTTTGGTGCATGGAGG
qAvr3b-F	qPCR	transcriptnal analysis	ATGCGAGCCTACTTTGTCCTACTGGTTGCTGCAACTGCGA
qAvr3b-R	qPCR	transcriptnal analysis	TTAGAAATTGTTCTTTGCGGTCAGGACGTTATGGAGGAGT
qPi18221-F	qPCR	transcriptnal analysis	ATGACGTACTCGACATCGAAGG
qPi18221-R	qPCR	transcriptnal analysis	TCATGGTGAGTAGCCGCCTGTCT
qPiactin02F	qPCR	transcriptnal analysis	ACCTCACGGATGTGCTCAAG
qPiactin02R	qPCR	transcriptnal analysis	AAGGCGTCGTTGTCCTTCAT
qNbSGT1F	qPCR	transcriptnal analysis	AGATCCGCCTTGCAAAAGCT
qNbSGT1R	qPCR	transcriptnal analysis	ATGACACATTAGGCCTCTGC
qNbHSP90F	qPCR	transcriptnal analysis	AGTTCGAGGGACTGTGCAAG
qNbHSP90R	qPCR	transcriptnal analysis	GTCCCTAAGTGCTTGTGCCT
qNbMEK2F	qPCR	transcriptnal analysis	CCATTTGTATGTCGCAGCCG
qNbMEK2R	qPCR	transcriptnal analysis	TCAATTGTTACCCCCGCCTC
qNbRAR1F	qPCR	transcriptnal analysis	CTTCGATGCCAGAGGATCGG
qNbRAR1R	qPCR	transcriptnal analysis	TCCGGTTAGCAGCTGACTTG
qNbactinF	qPCR	transcriptnal analysis	AAGATACTCACAGAAAGAGGCTAC
qNbactinR	qPCR	transcriptnal analysis	AGGACAATGTTTCCGTACAGA
