# Supplementary material for: A single region of the Phytophthora infestans avirulence effector Avr3b functions in both cell death induction and plant immunity suppression
Source: Mol Plant Pathol. 2023 Jan 25;24(4):317–30. doi: 10.1111/mpp.13298 (PMC10013827; doi:10.1111/mpp.13298)
Supplement: Supplementary file 16 — Table S5 Constructs used in this study. [file MPP-24-317-s011.xlsx]

## Sheet: Sheet1
	Table S5 Constructs in this study
	Plasmid name	Vector	Usage
	pMDC-mCherry-PiAvr3bRGR	pMDC	Agrobacterium transient expression
	pMDC-mCherry-PiAvr3bLRK	pMDC	Agrobacterium transient expression
	pMDC-mCherry-Pi18221	pMDC	Agrobacterium transient expression
	pMDC-mCherry-PiAvr3aKI	pMDC	Agrobacterium transient expression
	pMDC-mCherry-Pi20303	pMDC	Agrobacterium transient expression
	pMDC-mCherry-Pp05910	pMDC	Agrobacterium transient expression
	pMDC-mCherry-Pp13713	pMDC	Agrobacterium transient expression
	pMDC-mCherry-Ps292825	pMDC	Agrobacterium transient expression
	pMDC-mCherry-PbetAvr3b-1	pMDC	Agrobacterium transient expression
	pMDC-mCherry-PbetAvr3b-2	pMDC	Agrobacterium transient expression
	pMDC-mCherry-Pcat/PidaAvr3b	pMDC	Agrobacterium transient expression
	pMDC-mCherry-PcatAvr3b	pMDC	Agrobacterium transient expression
	pMDC-mCherry-PidaAvr3b	pMDC	Agrobacterium transient expression
	pMDC-mCherry-Ppal37054	pMDC	Agrobacterium transient expression
	pMDC-mCherry-Pi05910	pMDC	Agrobacterium transient expression
	pMDC-mCherry-Pi19831	pMDC	Agrobacterium transient expression
	pMDC-mCherry	pMDC	Agrobacterium transient expression
	pMDC-StR3b-GFP	pMDC	Agrobacterium transient expression
	pMDC-PiNpp	pMDC	Agrobacterium transient expression
	pMDC-PiINF1	pMDC	Agrobacterium transient expression
	pMDC-PsXEG1	pMDC	Agrobacterium transient expression
	pMDC-GFP-Pi08174	pMDC	Agrobacterium transient expression
	pMDC-GFP-Pi10232	pMDC	Agrobacterium transient expression
	pMDC-GFP-Pi22798	pMDC	Agrobacterium transient expression
	pMDC-mCherry-DM1	pMDC	Agrobacterium transient expression
	pMDC-mCherry-DM2	pMDC	Agrobacterium transient expression
	pMDC-mCherry-DM3	pMDC	Agrobacterium transient expression
	pMDC-mCherry-DM4	pMDC	Agrobacterium transient expression
	pMDC-mCherry-DM5	pMDC	Agrobacterium transient expression
	pMDC-mCherry-DM6	pMDC	Agrobacterium transient expression
	pMDC-GFPNLS	pMDC	Agrobacterium transient expression
	pMDC-mCherry-Avr3bNLS	pMDC	Agrobacterium transient expression
	pMDC-NES-mCherry-Avr3b	pMDC	Agrobacterium transient expression
	pMDC-nes-mCherry-Avr3b	pMDC	Agrobacterium transient expression
	pMDC-Sp-GFP-HDEL	pMDC	Agrobacterium transient expression
	pMDC-Sp-mCherry-Avr3bHDEL	pMDC	Agrobacterium transient expression
	pMDC-mCherry-Avr3bM1	pMDC	Agrobacterium transient expression
	pMDC-mCherry-Avr3bM2	pMDC	Agrobacterium transient expression
	pMDC-mCherry-Avr3bM3	pMDC	Agrobacterium transient expression
	pMDC-mCherry-Avr3bM4	pMDC	Agrobacterium transient expression
	pMDC-mCherry-Avr3bM5	pMDC	Agrobacterium transient expression
	pMDC-mCherry-Avr3bM6	pMDC	Agrobacterium transient expression
	pMDC-mCherry-Avr3bM7	pMDC	Agrobacterium transient expression
	pMDC-mCherry-Avr3bM8	pMDC	Agrobacterium transient expression
	BD-PiAvr3b	pGBKT7	Y2H
	AD-StR3b	pGADT7	Y2H
	TRV2-GFP	TRV2	Gene silencing
	TRV2-SGT1	TRV2	Gene silencing
	TRV2-HSP90	TRV2	Gene silencing
	TRV2-RAR1	TRV2	Gene silencing
	TRV2-MEK2	TRV2	Gene silencing
